# Supplementary material for: Light regulates the degradation of the regulatory protein VE-1 in the fungus Neurospora crassa
Source: BMC Biol. 2022 Jun 27;20:149. doi: 10.1186/s12915-022-01351-x (PMC9238092; doi:10.1186/s12915-022-01351-x)
Supplement: Supplementary file 4 — Additional file 4: Individual values for figures where the number of independent replicates is less than 6. [file 12915_2022_1351_MOESM4_ESM.xlsx]

## Sheet: General information
Different sheets in this file provide individual values used in the publication by Gil-Sánchez et al in figures where the number of independent replicates is less than 6 (n < 6).
Individual independent replicates are indicated as exp1, exp2, etc.
Each sheet is named by the figure the data represent.

## Sheet: Fig. 1b
	relative normalized expression (al-1)						relative normalized expression (al-2)						relative normalized expression (al-3)						relative normalized expression (cao-2)
	wt			∆ve-1			wt			∆ve-1			wt			∆ve-1			wt			∆ve-1
min in light	Exp 1	Exp 2	Exp 3	Exp 1	Exp 2	Exp 3	Exp 1	Exp 2	Exp 3	Exp 1	Exp 2	Exp 3	Exp 1	Exp 2	Exp 3	Exp 1	Exp 2	Exp 3	Exp 1	Exp 2	Exp 3	Exp 1	Exp 2	Exp 3
0	0.00205	0.00105	0.00723	0.0009	0.000993	0.00248	0.00974	0.00508	0.0156	0.00199	0.00312	0.00496	0.069	0.0822	0.1518	0.0399	0.0705	0.0615	0.0204	0.00919	0.0956	0.00608	0.00708	0.0187
30	1	1	1	0.2911	0.2286	0.6065	1	1	1	0.1936	0.1977	0.3193	1	1	1	0.5614	0.7456	0.8245	1	1	1	0.1036	0.0879	0.2373
300	0.1145	0.0888	0.18	0.0617	0.0396	0.1039	0.3136	0.2558	0.3436	0.0705	0.0589	0.0892	0.1198	0.2061	0.2084	0.1132	0.1409	0.1167	0.126	0.1209	0.3134	0.0537	0.0349	0.0956

## Sheet: Fig. 2b
	length of aerial hyphae, cm
	wt dark			wt light					∆ve-1 dark			∆ve-1 light					∆wc-1 dark			∆wc-1 light			∆ve-1 ∆wc-1 dark				∆ve-1 ∆wc-1 light
days of growth	Exp 1	Exp 2	Exp 3	Exp 1	Exp 2	Exp 3	Exp 4	Exp 5	Exp 1	Exp 2	Exp 3	Exp 1	Exp 2	Exp 3	Exp 4	Exp 5	Exp 1	Exp 2	Exp 3	Exp 1	Exp 2	Exp 3	Exp 1	Exp 2	Exp 3	Exp 4	Exp 1	Exp 2	Exp 3	Exp 4
1	0.6	0.5	0.5	0.3	0.5	0.3	0.5	0.5	0.5	0.5	0.5	0.3	0.4	0.3	0.3	0.3	0.5	0.6	0.7	0.5	0.5	0.5	0.5	0.6	0.5	0.4	0.4	0.3	0.4	0.4
2	0.8	0.9	0.7	0.7	0.7	0.8	0.7	0.8	0.6	0.8	0.6	0.3	0.4	0.3	0.4	0.4	0.8	0.9	0.9	0.8	0.9	0.9	0.8	0.7	0.7		0.8	0.7	0.7
3	1.4	1.5	1.3	1.4	1.3	1.4			1.3	1.5	1.3	0.7	0.6	0.6			1.5	1.5	1.4	1.5	1.5	1.4	1.1	1.3	1.2		1.1	1.3	1.2
4	1.5	1.5	1.3	1.4	1.1	1.5			1.5	1.6	1.4	0.6	0.6	0.6			1.6	1.7	1.6	1.6	1.7	1.6	1.3	1.3	1.2		1.2	1.3	1.2
5	1.5	1.6	1.5	1.6	1.5	1.6			1.7	1.5	1.5	0.7	0.5	0.5			1.6	1.8	1.6	1.8	1.8	1.6	1.3	1.3	1.4		1.4	1.3	1.4
6	1.5	1.7	1.5	1.8	1.5	1.6			1.6	1.6	1.5	0.7	0.6	0.6			1.8	1.7	1.6	1.8	1.7	1.8	1.4	1.3	1.4		1.4	1.3	1.3
7	1.8	1.9	1.6	1.8	1.6	1.6			1.8	1.8	1.7	0.7	0.9	0.7			1.8	1.7	1.8	1.8	1.7	1.8	1.4	1.5	1.4		1.4	1.5	1.5
10	1.8	1.8	1.7	1.8	1.6	1.9			1.7	1.7	1.8	0.7	0.7	0.7			1.8	1.9	1.8	1.8	1.9	1.8	1.5	1.3	1.5		1.5	1.3	1.5

## Sheet: Fig. 3a
	VE-1 relative accumulation
	ve-1FLAG light				ve-1FLAG light 30 min				ve-1FLAG dark				∆wc-1 ve-1FLAG light				∆wc-1 ve-1FLAG light 30 min				∆wc-1 ve-1FLAG dark
min in CHX	Exp 1	Exp 2	Exp 3	Exp 4	Exp 1	Exp 2	Exp 3	Exp 4	Exp 1	Exp 2	Exp 3	Exp 4	Exp 1	Exp 2	Exp 3	Exp 4	Exp 1	Exp 2	Exp 3	Exp 4	Exp 1	Exp 2	Exp 3	Exp 4
0	1	1	1	1	1	1	1	1	1	1	1	1	1	1	1	1	1	1	1	1	1	1	1	1
30	0.94	0.87	1.36	0.87	0.64	0.33	0.98	1.24	0.63	0.37	0.85	0.89	0.79	0.8	0.87	0.87	0.63	0.5	1	0.88	0.56	0.78	0.97	0.85
60	0.83	0.78	1.31	0.97	0.19	0.15	0.82	1.06	0.55	0.3	0.65	0.81	0.75	0.58	0.73	0.64	0.62	0.46	0.59	0.76	0.65	0.65	0.92	0.6
120	0.57	0.39	0.84	0.72	0.01	0.03	0.35	0.31	0.39	0.1	0.51	0.58	0.31	0.14	0.35	0.37	0.13	0.26	0.55	0.34	0.2	0.27	0.75	0.49
300	0.08	0.07	0.23	0.2	0.01	0.004	0.02	0.06	0.05	0.009	0.06	0.05	0.13	0.008	0.05	0.01	0.03	0.02	0.08	0.02	0.09	0.03	0.2	0.02
480	0.46	0.02	0.07	0.05	0.006	0.002	0.006	0.0002	0.02	0.005	0.01	0.003	0.03	0.005	0.1	0.01	0.02	0.01	0.05	0.01	0.02	0.01	0.07	0.01

## Sheet: Fig. 3b
	VE-1 relative accumulation
	CHX			CHX Thio			Thio			no CHX no Thio
time under treatment, min	Exp 1	Exp 2	Exp 3	Exp 1	Exp 2	Exp 3	Exp 1	Exp 2	Exp 3	Exp 1	Exp 2	Exp 3
0	1	1	1	1	1	1	1	1	1	1	1	1
60	0.703337	0.884478	0.363275	0.774467	0.985659	1.10845	1.1833	1.49532	1.31762	1.06632	0.9545	1.32903
120	0.404762	0.684696	0.137657	0.70451	0.724603	1.07648	1.07776	2.1794	1.42758	1.05632	0.785118	1.47293
240	0	0.193967	0	0.536562	0.889961	1.19315	0.536702	1.22393	1.28556	0.983683	0.851623	1.35159
480	0	0	0	0.397155	0.508481	0.690175	0.46977	1.29901	1.42477	1.28613	1.26589	0.972847

## Sheet: Fig. 3c
	VE-1 relative accumulation
	∆csn-1 ve-1FLAG light			∆csn-1 ve-1FLAG light 30 min			∆csn-1 ve-1FLAG dark			∆csn-5 ve-1FLAG light			∆csn-5 ve-1FLAG light 30 min			∆csn-5 ve-1FLAG dark			∆fwd-1 ve-1FLAG light			∆fwd-1 ve-1FLAG light 30 min			∆fwd-1 ve-1FLAG dark
min in CHX	Exp 1	Exp 2	Exp 3	Exp 1	Exp 2	Exp 3	Exp 1	Exp 2	Exp 3	Exp 1	Exp 2	Exp 3	Exp 1	Exp 2	Exp 3	Exp 1	Exp 2	Exp 3	Exp 1	Exp 2	Exp 3	Exp 1	Exp 2	Exp 3	Exp 1	Exp 2	Exp 3
0	1	1	1	1	1	1	1	1	1	1	1		1	1		1	1		1	1		1	1		1	1
30	1.33	0.86	0.86	1.09	0.72	1.38	0.71	1.03	1.57	0.82	0.78		0.94	1.12		1.18	1.27		1.07	1.17		0.92	0.9		1.19	1.01
60	0.32	0.73	0.7	0.4	0.24	1.28	0.29	1	1.88	0.9	0.89		1.05	1.06		1.44	0.87		1.27	1.08		1.05	0.87		0.85	1.15
120	0.47	0.38	0.38	0.09	0.09	0.39	0.3	0.87	0.84	0.94	0.87		0.68	0.78		1.24	0.91		1.17	0.89		0.8	0.86		0.99	1.18
300	0.03	0.07	0.05	0.03	0.03	0.08	0.05	0.5	0.26	0.69	0.76		0.77	0.89		1.56	0.83		1.09	0.83		0.86	0.78		1.19	0.98
480	0.008	0.02	0.04	0.01	0.02	0.04	0.01	0.1	0.05	0.72	0.71		0.81	0.88		1.4	0.93		1.03	1.1		0.86	0.7		1.27	1.02

## Sheet: Fig. S1b
	carotenoids, absorbance/dry mass
	wt			∆ve-1			∆ve-1C
	Exp 1	Exp 2	Exp 3	Exp 1	Exp 2	Exp 3	Exp 1	Exp 2	Exp 3
Dark	0.56611	1.13622		0.836057	0.573428	0.579041	1.02457	0.406368	0.802935
Light	19.615	13.1709	9.90609	4.43465	4.80062	6.01348	15.4387	11.3623

## Sheet: Fig. S1c
	length of aerial hyphae, cm
	wt			∆ve-1			∆ve-1C
	Exp 1	Exp 2	Exp 3	Exp 1	Exp 2	Exp 3	Exp 1	Exp 2	Exp 3
	6.5	6.5	7	2.5	2	2.3	7.5	6	7.3

## Sheet: Fig. S2c
	relative normalized expression (con-10)						relative normalized expression (frq)						relative normalized expression (wc-1)						relative normalized expression (vvd)
	wt			∆ve-1			wt			∆ve-1			wt			∆ve-1			wt						∆ve-1
min in light	Exp 1	Exp 2	Exp 3	Exp 1	Exp 2	Exp 3	Exp 1	Exp 2	Exp 3	Exp 1	Exp 2	Exp 3	Exp 1	Exp 2	Exp 3	Exp 1	Exp 2	Exp 3	Exp 1	Exp 2	Exp 3	Exp 4	Exp 5	Exp 6	Exp 1	Exp 2	Exp 3
0	0.00103	0.000891	0.0222	0.000161	0.000443	0.000969	0.1867	0.2467	0.4499	0.0932	0.1982	0.0927	0.2675	0.1835	1.05	0.1011	0.1255	0.1988	0.00144	0.000931	0.00117	0.00131	0.000795	0.000732	0.000556	0.000794	0.00141
30	1	1	1	0.0139	0.029	0.0226	1	1	1	0.5209	0.6258	0.7387	1	1	1	0.2938	0.2991	0.5934	1	1	1	1	1	1	0.2685	0.3208	0.4213
300	0.0167	0.0235	0.069	0.00299	0.00301	0.00642	0.6327	0.8461	0.8919	0.3282	0.4046	0.3787	0.4834	0.5662	1.008	0.253	0.2283	0.4341	0.7278	1.26	0.621	0.749	1.04	1.073	0.4008	0.4166	0.5578

## Sheet: Fig. S2d
	relative normalized expression (ve-1)
min in light	Exp 1	Exp 2	Exp 3
0	0.9703	0.2763	0.4543
30	1	1	1
300	0.6765	0.5105	0.4454

[truncated: 3 more sheets: Fig. S2e, Fig. S3, Fig. S4b]
